# Supplementary material for: Clinical features and recurrence of Corynebacterium kroppenstedtii infection in patients with mastitis
Source: BMC Womens Health. 2022 Jul 6;22:276. doi: 10.1186/s12905-022-01859-y (PMC9258122; doi:10.1186/s12905-022-01859-y)
Supplement: Supplementary file 1 — Additional file 1. Corynebacterium kroppenstedtii database and Please insert into the section of Data availability. [file 12905_2022_1859_MOESM1_ESM.xlsx]

## Sheet: table 1
patients No	Age	mass	Laterality（Left:0；Right:1； Bilateral:2）	Recurrence	Clinical Presentation	Weight（kg）	high（cm）	BMI	Medical History	“Pus”:1；“Mass”:2；“Pain”:3；no Two or more of the above symptoms:4	Childbirth history	History of lactation（months）	Clinical Treatment with Steroid	Clinical Treatment with Antibiotic	Clinical Treatment with Steroid and antibiotic simultaneously	Punctures	Drainage	Punctures and drainage	White cell count	Neutrophil granulocyte	Lymphocyte	C-reactive proteinC	First hospitalization		Day of First hospitalization	Steroid	Antibiotic	Drainage	Second hospitalization		Day of Second hospitalization	Steroid	Antibiotic	Drainage	Third hospitalization		Day of Third hospitalization	Steroid	Antibiotic	Drainage	Fourth hospitalization		Day of Fourth hospitalization	Steroid	Antibiotic	Drainage
1	30	5*3.5cm	1	0	Nonlobular granulomatous mastitis	49.6	155	20.65		1、2、3	3	1	0	1	0	0	0	0	6.9	4.41	1.8	8.7	2019-08-10	2019-08-13	3		cefuroxime1.5g Q8h 8.10-8.13
2	39	2.3*2.1cm	0	0	Nonlobular granulomatous mastitis	55	158	22.03		1、2、3	2	24	1	0	0	1	0	0	12.1	9.12	2.27		2020-08-22	2020-09-04	13	triamcinolone acetonide lavage
3	30	7*6CM	1	0	Nonlobular granulomatous mastitis	50.2				2、3	1	8	1	0	0	1	0	0					2020-09-29	2020-10-07	8	triamcinolone acetonide lavage
4	32	1.1*0.7cm	1	0	Nonlobular granulomatous mastitis	56				2、3	2	7	0	0	0	0	0	0	7.26	4.33	2.39		2017-09-29	2017-10-04	5
5	37	2.5*2.0cm	1	0	Lobular granulomatous mastitis	60	163	22.58		2、3	1	18	1	0	0	1	0	0					2020-03-28	2020-04-07	10	triamcinolone acetonide lavage
6	31	2.3*2.1cm	0	1	Nonlobular granulomatous mastitis	49	156	20.13		1、2、3	1	18	1	0	0	2	0	0	9.6	6.68	2.23	0.5	2020-07-12	2020-07-25	13	triamcinolone acetonide lavage			2020-08-30	2020-09-13	14	triamcinolone acetonide lavage
7	27		1	0	Lobular granulomatous mastitis	53.5				1、2、3	1	6	0	1	0	0	1	0	8.29	6.3	1.39	1.2	2017-11-07	2017-11-18	11		cefuroxime1.5g Q8h 11.7-11.11	1
8	26	1.1*0.7cm	1		Nonlobular granulomatous mastitis					2			0	0	0	0	0	0
9	41	4*2.5cm	1	0	Lobular granulomatous mastitis	65	156	26.71		1、2、3	2	27	0	0	0	0	0	0	7.5	4.68	2.39		2020-09-29	2020-10-03	4
10	29		2	3	Lobular granulomatous mastitis	66	165	24.24	Mammary gland tumor	2、3	1	11	1	1	1	3	0	0	5.46	3.1	1.62		2018-09-09	2018-09-13	4				2019-01-20	2019-02-02	13	triamcinolone acetonide lavage	Gentamicin Sulfate Injection 16ten thousand IU ONCE		2019-02-14	2019-03-05	19	triamcinolone acetonide lavage	Gentamicin Sulfate Injection 16ten thousand IU ONCE		2019-06-29	2019-07-15	16	triamcinolone acetonide lavage	cefuroxime1.5g Q8h 1.20-1.25
11	11		1		Nonlobular granulomatous mastitis					1、2	0	0	0	1	0	0	0	0									Cefixin Capsules 0.1g,bid
12	33		0	1	Nonlobular granulomatous mastitis	60				1、2、3	2	14	0	1	0	0	1	0	9.61	7.33	1.62	6.7	2016-09-05	2016-09-19	14		cefuroxime1.5g Q8h 9.6-9.12/9.13-9.19	1	2017-05-23	2017-06-12	20
13	22	5*3.5cm	0	0	Nonlobular granulomatous mastitis	49.6	163	18.58		2、3	1	15	1	1	1	1	1	1					2020-01-03	2020-01-17	14	triamcinolone acetonide lavage	cefuroxime1.5g	1
14	38	5*3.5cm	0	2	Lobular granulomatous mastitis	55.08	165	20.23		1、2、3	1	5	1	1	1	1	0	0	7.3	5.16	1.58	49.5	2019-06-06	2019-06-23	17	triamcinolone acetonide lavage	cefuroxime1.5g Q8h 6.6-6.10		2019-07-19	2019-08-01	13	triamcinolone acetonide lavage	Gentamicin Sulfate Injection 16ten thousand IU ONCE		2019-08-20	2019-09-02	13	triamcinolone acetonide lavage	cefuroxime 1.5g 2020.8.26
15	33		0	0	Nonlobular granulomatous mastitis	60.7	153	25.93		1、3	2	16	0	1	0	1	1	1	7.5	5.38	1.52	1.8	2019-12-18	2019-12-22	4		cefuroxime1.5g Q8h 12.18-12.22	1
16	24	5×5㎝	0	2	Nonlobular granulomatous mastitis					2、3	G2P1		0	0	0	0	0	0
17	27	3*2cm	2	1	Nonlobular granulomatous mastitis	50				1、2、3	1	11	0	1	0	0	0	0	10.94	8.38	1.32	8.2	2017-07-02	2017-07-08	6		cefuroxime1.5g Q8h 7.2-7.5	1	2017-12-19	2017-12-23	4
18	31	3.0×3.0cm	1	2	Nonlobular granulomatous mastitis					1、2、3	2	22	0	1	0	0	0	0									cefuroxime0.25g Bid
19	29		0	1	Nonlobular granulomatous mastitis	60				1、2、3	1	15	0	1	0	0	1	0	15.24	13.72	0.99	24.3	2017-05-19	2017-05-27	8		Levofloxacin Injection 0.2g Qd /Levofloxacin Injection 0.2g Q12h	1	2017-09-26	2017-10-03	7			1
20	32	5×6㎝	0	2	Nonlobular granulomatous mastitis					2、3	1	9	0	0	0	0	0	0
21	29		0	0	Nonlobular granulomatous mastitis	87.5				1、2、3	1	5	0	1	0	0	0	0	6.78	3.91	2.3	1.2	2016-11-09	2016-11-15	6		cefuroxime0.25g Bid
22	24		0	1	Nonlobular granulomatous mastitis	48.5	150	21.56		1、2、3	1	0	0	1	0	0	0	0	5.9	3.99	1.45		2018-12-24	2018-12-28	4				2019-04-25	2019-05-10	15	triamcinolone acetonide lavage	Gentamicin Sulfate Injection 16IU
23	37	5.5*9cm	1	0	Nonlobular granulomatous mastitis	46	154	19.36		1、2、3	2	32	1	0	0	1	0	0					2020-03-24	2020-04-01	8	triamcinolone acetonide lavage
24	34	4*4.3cm	1	0	Nonlobular granulomatous mastitis	60				2、3	1	10	0	1	0	0	0	0	11.7	8.79	1.91	0.5	2017-03-12	2017-03-21	9		cefuroxime1.5g Q8h 3.12-3.18
25	37		1	1	Lobular granulomatous mastitis	75	162	28.58		2、3	1	21	1	1	1	2	1	1	11.1	8.21	3.7		2020-02-29	2020-03-09	9	triamcinolone acetonide lavage	Doxycycline 0.1g ONCE 2020-3-1		2020-04-01	2020-04-25	24	triamcinolone acetonide lavage	Levofloxacin Injection 0.2g Q12h 4.14-4.17	1
26	31	1.5*1.0cm	0	0	Nonlobular granulomatous mastitis	56	150	24.89		1、2	1	12	0	1	0	0	0	0	15.4	13	1.55	10.2	2019-05-19	2019-05-29	10		cefuroxime1.5g Q8h 5.19-5.25
27	28	2*1.7CM	0		Nonlobular granulomatous mastitis					2、3			0	0	0	0	0	0	10.3	6.82	2.20	1.5
28	30		1		Nonlobular granulomatous mastitis					1、2、3	1	5	0	0	0	0	0	0
29	27		2	0	Nonlobular granulomatous mastitis					2、3	1	6	0	0	0	0	0	0	6.07	3.95	1.62		2017-04-12	2017-04-20	8
30	34		1	1	Lobular granulomatous mastitis	66.1	163	24.88		1、2	1	1	1	1	0	1	1	0					2020-07-10	2020-07-23	13	triamcinolone acetonide lavage			2020-08-09	2020-08-21	12		Amoxicillin Sodium and Clavulanate Potassium 457mg ONCE 2020-8-9	1
31	29		1		Nonlobular granulomatous mastitis					2、3	1	24	0	0	0	0	0	0	7.74	5.18	1.95
32	29	3*3cm	1		Nonlobular granulomatous mastitis					1、2、3			0	0	0	0	0	0	5.94	2.92	2.29	2.9
33	32	2.5×3㎝	0		Nonlobular granulomatous mastitis					2、3	1	1.7	0	1	0	0	0	0	7.14	4.39	2.13						Cefixin Capsules 0.1g,bid
34	22	1.7*0.7cm	1	0	Lobular granulomatous mastitis	58			Depression	1、2、3	0	0	0	1	0	0	0	0	8.86	5.47	2.79	0.5	2017-03-05	2017-03-17	12		Levofloxacin Injection 0.2g Bid 3.6-3.13
35	31	5*3.5cm	1		Nonlobular granulomatous mastitis					1、2	1	3	0	0	0	0	0	0	9.39	7.62	1.34
36	32	4*4.3cm	1	1	Nonlobular granulomatous mastitis	63.8	155	26.56		2、3	2	10	1	0	0	1	1	0					2020-06-01	2020-06-04	3				2020-07-27	2020-08-04	8	triamcinolone acetonide lavage		1
37	35	4*4.3cm	0	0	Lobular granulomatous mastitis	82.7	165	30.38	Hypertension	2、3	1	12	0	1	0	0	0	0	8.43	6.36	1.48	23.4	2018-09-10	2018-09-15	5		cefuroxime1.5g Q8h 9.10-9.13
38	24	5*3.5cm	1	0	Lobular granulomatous mastitis	59.6				1、2、3	2	哺乳中	0	1	0	0	1	0	11.56	8.25	2.29	12.5	2018-10-12	2018-10-24	12		cefuroxime1.5g Q8h 10.12-10.18	1
39	33	7*6cm	0	0	Lobular granulomatous mastitis	67.5	162	25.72		1、2、3	2	20	1	1	1	1	1	1	14.3	11.89	1.25	33.4	2018-12-21	2019-01-16	26	triamcinolone acetonide lavage	cefuroxime1.5g Q8h 12.21-12.26	1
40	29	5*3.5cm	0	0	Nonlobular granulomatous mastitis	59				1、2、3	2	哺乳期	0	1	0	0	0	0					2017-03-14	2017-03-27	13		cefuroxime1.5g Q8h 3.16-3.21
41	36	5*3.5cm	1	0	Nonlobular granulomatous mastitis	62.5				2、3	1	1	1	1	1	1	0	0	10.4	7.06	2.48	2.1	2019-02-26	2019-03-15	17	triamcinolone acetonide lavage	Ceftriaxone 1g Qd 2.26-3.1
42	33		1	0	Nonlobular granulomatous mastitis	80				3	1	0.5	0	1	0	0	0	0	11.88	9.83	1.1		2017-10-01	2017-10-04	3		cefuroxime1.5g Q8h 10.1-10.4
43	33		0		Nonlobular granulomatous mastitis					1、2	1	0	0	0	0	0	0	0
44	35	4*4.3cm	1	1	Lobular granulomatous mastitis	56	155	23.31		1、2	2	14	1	0	0	1	0	0	8.23	6.74	0.98		2019-03-18	2019-03-22	4				2020-06-08	2020-06-22	14	triamcinolone acetonide lavage
45	29		1		Nonlobular granulomatous mastitis					2、3	1	哺乳中	0	1	0	0	0	0	13.51	8.81	3.21	8.6					cefuroxime 0.25g/time Bid
46	34		1		Nonlobular granulomatous mastitis					2、3	1	12	0	1	0	0	0	0	9.8	6.58	2.29						Doxycycline 0.1g Bid
47	36	5*3.5cm	0	0	Nonlobular granulomatous mastitis	59	163	22.21		2、3	2	19	1	0	0	1	0	0					2020-01-01	2020-01-15	14	triamcinolone acetonide lavage
48	47	5*3.5cm	0	1	Nonlobular granulomatous mastitis	68	168	24.09		2、3	2	12	1	1	0	1	1	0	5	4.01	0.67		2019-10-28	2019-11-07	10	triamcinolone acetonide lavage			2019-12-04	2019-12-14	10		Ceftriaxone 1g	1
49	27	2*1.8cm	1	1	Nonlobular granulomatous mastitis	57				1、2、3	1	哺乳期	0	1	0	0	1	0	13.2	9.88	2.15	17.9	2017-07-01	2017-07-11	10		cefuroxime1.5g Q8h 7.1-7.7/Levofloxacin Injection 0.2g Bid		2017-07-28	2017-08-08	11		Levofloxacin	1
50	30		0	0	Lobular granulomatous mastitis	56.9				2、3	1	13	1	0	0	1	1	1	6.3	4.45	1.21		2019-01-30	2019-2-20	21	triamcinolone acetonide lavage		1
51	29	3*2cm	0	1	Lobular granulomatous mastitis	78				1、2、3	1	18	0	1	0	0	1	0	13.81	10.58	2.18	8.4	2017-06-04	2017-06-24	20		cefuroxime1.5g Q8h 6.4-6.9	1	2017-08-15	2017-08-22	7
52	45		0	1	Nonlobular granulomatous mastitis					2、3			0	1	0	0	0	0	12.01	7.93	2.25						cefuroxime0.25g Bid
53	33	5*3.5cm	0	1	Nonlobular granulomatous mastitis	79.8				2、3	1		0	1	0	0	0	0	10.66	8.29	1.4	109.4					cefuroxime0.25g*1
54	42		1		Nonlobular granulomatous mastitis					2、3	3	28	0	0	0	0	0	0	4.99	4.11	0.58
55	23	5*3.5cm	2	0	Nonlobular granulomatous mastitis	46				1、2、3	1	0	0	0	0	0	0	0	6.2	4.21	1.54	1.7	2019-05-16	2019-05-30	14
56	25	5*3.5cm	0		Nonlobular granulomatous mastitis					2、3	G2P2	6	0	0	0	0	0	0	6.82	4.89	1.21	0.5
57	32	5.5*9cm	1	1	Lobular granulomatous mastitis	85	162	32.39		2、3	1	1	1	1	1	1	1	1	10.6	7.36	2.37	13.7	2020-04-06	2020-04-15	9	triamcinolone acetonide lavage			2020-05-01	2020-05-22	21	triamcinolone acetonide lavage	cefuroxime1.5g Q8h 5.13-5.16	1
58	33	4*4cm	0	0	Lobular granulomatous mastitis	56	160	21.88		2、3	1	0	1	1	1	1	1	1	6.6	4.67	1.51	4.1	2020-10-08	2020-10-28	20	triamcinolone acetonide lavage	cefuroxime1.5g 1g Qd	1
59	31	5.5*9cm	1	0	Lobular granulomatous mastitis	43	160	16.8		2、3	1	10	1	1	1	1	1	1	10				2019-12-04	2019-12-22	18	triamcinolone acetonide lavage	cefuroxime1.5g	1
60	31	7*6cm	0	0	Lobular granulomatous mastitis	60				2、3	1	6	1	1	1	1	0	0	10.7	8.19	1.63		2019-01-07	2019-01-21	14	triamcinolone acetonide lavage	Ceftriaxone 1g Qd 1.8-1.15
61	31	5*3.5cm	0	0	Nonlobular granulomatous mastitis	63.4	155	26.39		1、2、3	2	11	0	1	0	0	1	0	7.1	4.55	4.64	1.1	2020-04-26	2020-05-01	5		cefuroxime1.5g Q8h 4.27-5.1	1
62	41		1	0	Nonlobular granulomatous mastitis	58	155	24.14		2、3	2	19	1	1	1	1	1	1					2020-06-05	2020-06-18	13	triamcinolone acetonide lavage	cefuroxime1.5g Q8h	1
63	27	0.3*0.4cm	1	0	Nonlobular granulomatous mastitis	57.8	152	25.02		1、2、3	1	哺乳中	0	1	0	0	0	0	6.5	4.46	1.56	4.5	2019-03-15	2019-03-21	6		cefuroxime1.5g Q8h 3.15-3.21
64	30	3*2cm	1	2	Nonlobular granulomatous mastitis	55	158	22.03	Mammary gland tumor	2、3	1	0	1	1	1	3	1	1	11.2	9.29	1.27	78.9	2019-06-15	2019-07-01	16	triamcinolone acetonide lavage	cefuroxime1.5g Q8h 6.15-6.20		2019-07-23	2019-08-05	13	triamcinolone acetonide lavage	Gentamicin Sulfate Injection 16ten thousand IU ONCE		2019-08-09	2019-08-21	12	triamcinolone acetonide lavage	Gentamicin Sulfate Injection 16ten thousand IU ONCE；cefuroxime	1
65	26		1	0	Nonlobular granulomatous mastitis	68				2、3			0	1	0	0	1	0				0.5	2017-08-03	2017-08-19	16		cefuroxime1.5g Q8h 8.4-8.8	1
66	41		1		Nonlobular granulomatous mastitis					2、3	0	0	0	0	0	0	0	0
67	23	3*2cm	0	2	Lobular granulomatous mastitis	52.5	155	21.85		2、3	0	0	1	1	1	3	1	1	4.1	2	1.7	9	2019-07-14	2019-07-24	10	triamcinolone acetonide lavage	Gentamicin Sulfate Injection 16ten thousand IU		2019-09-03	2019-09-29	26	triamcinolone acetonide lavage	cefuroxime1.5g Q8h 9.18	1	2019-12-27	2020-01-09	13	triamcinolone acetonide lavage	Levofloxacin Injection 0.2g Q12h 12.27
68	30	2.3*2.1cm	0	0	Nonlobular granulomatous mastitis	68	160	26.56		2、3	1	6	0	1	0	0	0	0	5.8	4.03	1.38		2020-08-25	2020-09-14	20		Levofloxacin Injection 0.2g Bid
69	30		1	2	Nonlobular granulomatous mastitis	67.1				2、3			0	1	0	0	0	0	9.9	7.82	1.17						Amoxicillin Sodium and Clavulanate Potassium 457mg*Q12h cefuroxime 0.25g/time Bid
70	32	5*3.5cm	0	0	Lobular granulomatous mastitis	75.2	167	26.96		2、3	2	21	1	1	1	1	0	0	17.8	13.65	3.14		2020-07-01	2020-07-10	9	triamcinolone acetonide lavage	Levofloxacin Hydrochloride Capsules 0.1g Three times a day
71	23	4*4cm	0		Nonlobular granulomatous mastitis					2	2	16	0	0	0	0	0	0	11.6	7.65	2.71
72	22	4*5CM	0	0	Nonlobular granulomatous mastitis					2、3			0	1	0	0	1	0	7	4.38	1.67	6	2020-11-06				cefuroxime0.25g Bid	1
73	39	1.1*0.7cm	0	0	Nonlobular granulomatous mastitis	52	158	20.83		2、3	2	9	1	1	1	1	0	0					2020-04-29	2020-05-11	12	triamcinolone acetonide lavage	cefuroxime1.5g Q8h
74	30	1.1*0.7cm	0	2	Lobular granulomatous mastitis	54	155	22.48		2、3	2	20	1	0	0	1	0	0					2020-05-24	2020-05-28	4				2020-06-09	2020-06-11	2				2020-07-12	2020-07-15	3	triamcinolone acetonide lavage
75	31	3*2cm	0	1	Lobular granulomatous mastitis	45.5	155	18.94		2、3	2	16	1	1	1	1	1	0	9.45	6.28	2.38		2020-05-12	2020-05-20	8	triamcinolone acetonide lavage	Levofloxacin Hydrochloride Capsules 0.2g two times a day		2020-06-22	2020-07-03	11			1
76	34	2*2cm	0		Nonlobular granulomatous mastitis					2、3	3	0	0	0	0	0	0	0	6.73	4.41	1.9	0.5
77	34	7*6cm	0	0	Lobular granulomatous mastitis	55	159	21.9		2、3	2	31	0	1	0	0	1	0	7.39	5.09	1.61	10.5	2018-08-27	2018-09-08	12		Levofloxacin Injection 0.2g Bid 8.28-8.30	1
78	36	5*3.5cm	1	0	Lobular granulomatous mastitis	51.5	153	22		2、3	1	4	1	1	1	1	0	0	12.1	9.6	1.47	69	2018-12-21	2019-01-04	14	triamcinolone acetonide lavage	cefuroxime1.5g Q8h；Levofloxacin Injection 0.2g Bid ； Gentamicin Sulfate 12ten thousand IUlavage
79	29	2*1.8cm	0	0	Lobular granulomatous mastitis	70	162			2、3	1	8	1	1	1	1	1	1	5.4	2.91	2.11		2020-03-17	2020-04-08	22	triamcinolone acetonide lavage	cefuroxime1.5g Q8h 3.31-4.1	1
80	31	5*3CM	1	3	Nonlobular granulomatous mastitis					1、2、3	2	16	0	1	0	0	0	0	5.06	3.06	1.31	0.5					cefuroxime0.25g Bid
81	32	7*6cm	0	0	Lobular granulomatous mastitis	74				1、2、3	1	36	0	1	0	0	0	0	7.7	5.35	1.49	18.5	2018-01-25	2018-02-02	8		cefuroxime1.5g Q8h 1.25-1.28；Doxycycline 0.1g Q12h
82	28	6*5cm	1		Nonlobular granulomatous mastitis					1、2、3			0	1	0	0	0	0	7.58	5.74	1.11	64.5					Doxycycline 0.1g/time Bid
83	36		2	3	Nonlobular granulomatous mastitis	60				1、2、3	2	哺乳中	0	0	0	0	0	0	14.02	10.65	2.34
84	36	5*3.5cm	1	0	Lobular granulomatous mastitis	65	158	26.34		2、3	1	9	1	0	0	1	0	0	9.2	7.36	1.31		2020-04-08	2020-04-17	9	triamcinolone acetonide lavage
85	26	4*2.5cm	0	0	Lobular granulomatous mastitis	50	158	20.03		2、3	1	0	1	0	0	1	0	0	10	7.33	1.72	14.6	2019-07-12	2019-07-25	13	triamcinolone acetonide lavage
86	34	2.5*1.8cm	1	0	Lobular granulomatous mastitis	57.5	163	21.64		2、3	1	3	0	1	0	0	1	0	12.19	9.56	1.64		2020-04-30	2020-05-13	13		Levofloxacin Injection 0.2g Bid 5.7-5.11	1
87	33	3*2cm	1	1	Lobular granulomatous mastitis	68	165	24.98		2、3	1	6	1	1	1	2	1	1	11	8.44	1.93		2019-06-17	2019-07-01	14	triamcinolone acetonide lavage	Gentamicin Sulfate Injection 16ten thousand IU lavage		2019-08-08	2019-08-22	14	triamcinolone acetonide lavage	cefuroxime 1.5g	1
88	29		0		Nonlobular granulomatous mastitis					2、3			0	1	0	0	0	0	11	8.11	2.23						cefuroxime 0.25g/time Bid
89	38		1		Lobular granulomatous mastitis					2、3	G2P1	7	0	0	0	0	0	0	8.5	5.99	1.9	1.2
90	26	3*2cm	0	0	Lobular granulomatous mastitis	51				2、3	1	8	0	1	0	0	0	0	8.95	6.4	2.09	8.9	2017-10-10	2017-10-20	10		cefuroxime1.5g Q8h 10.10-10.16
91	31	2.3*2.1cm	0	0	Lobular granulomatous mastitis	66.1	169	23.14		1、2、3	2	6	1	1	1	1	0	0	7.63	5.3	1.37		2020-03-15	2020-03-29	14	triamcinolone acetonide lavage	Levofloxacin Hydrochloride Capsules 0.2g Bid
92	32	7*6cm	0		Nonlobular granulomatous mastitis					1、2、3			0	0	0	0	0	0	18.68	13.23	3.38	35.5
93	31		1	1	Nonlobular granulomatous mastitis	55				2、3	1	14	0	1	0	0	0	0	12.33	8.09	3.11	2.6	2017-10-17	2017-10-22	5				2017-10-26	2017-11-06	11		cefuroxime1.5g Q8h 10.27-11.1
94	30	5*3.5cm	0	0	Nonlobular granulomatous mastitis	58				2、3	1	12	0	1	0	0	0	0	9.49	7.33	1.61	16.4	2017-11-01	2017-11-07	6		cefuroxime1.5g Q8h 11.1-11.7
95	34		1		Nonlobular granulomatous mastitis					1、2、3	2	6	0	0	0	0	1	0	8.26	6.16	1.49	19.2						1
96	30	4*4.3cm	1	1	Nonlobular granulomatous mastitis					2			0	1	0	0	0	0	8.26	5.06	2.48	0.5					Doxycycline 0.1g Bid
97	36	5*3.5cm	1	1	Lobular granulomatous mastitis	56.9				2、3	1	8	1	1	1	1	0	0	10.05	6.51	2.52	45.8	2018-11-05	2018-11-27	22				2018-12-07	2019-01-01	25	triamcinolone acetonide lavage	Gentamicin Sulfate Injection 16ten thousand IU ONCE
98	56	5*3.5cm	1	0	Nonlobular granulomatous mastitis	58				2、3	2	24	0	1	0	0	0	0	9.7	5.51	2.83	10.3	2018-01-27	2018-02-02	6		cefuroxime1.5g Q8h 1.27-2.1
99	30	7*6cm	0	0	Lobular granulomatous mastitis	56				1、2、3	1	6	1	0	0	1	0	0	10.7	8.49	1.69	2.6	2020-07-13	2020-07-25	12	triamcinolone acetonide lavage
100	30	3*2.5CM	1		Nonlobular granulomatous mastitis					2、3	1	0	0	0	0	0	0	0	8.8	5.57	2.48	5.4
101	30	4*4.3cm	0	1	Lobular granulomatous mastitis	66	160	25.78		2、3	1	1	1	1	1	2	1	1	13.4	8.39	4.15		2019-11-12	2019-11-25	13	triamcinolone acetonide lavage			2019-12-05	2019-12-12	7	triamcinolone acetonide lavage	cefuroxime1.5g Q8h 12.9-12.11	1
102	36	4.5×3.5cm	1		Nonlobular granulomatous mastitis					1、2、3	1	8	0	1	0	0	0	0	13.49	10.05	2.24	8.8					cefuroxime 0.25g/time Bid
103	27	1.1*0.7cm	0	0	Lobular granulomatous mastitis	51.5				1、2、3	2	9	0	1	0	0	0	0	13.81	10.19	2.12	27.77	2018-04-14	2018-04-26	12		cefuroxime1.5g Q8h 4.14-4.18
104	38	5*3.5cm	1	1	Lobular granulomatous mastitis	60	155	24.97		1、2、3	2	36	1	0	0	2	1	1	8.3	6.73	1.08		2019-11-21	2019-12-06	15	triamcinolone acetonide lavage			2019-12-23	2020-01-15	23	triamcinolone acetonide lavage		2
105	41	5*3.5cm	0	0	Lobular granulomatous mastitis	61.2	160	23.9		2、3	2	6	1	1	1	1	0	0	11.5	9.12	1.69	7.3	2020-06-04	2020-06-15	11	triamcinolone acetonide lavage	cefuroxime1.5g Q8h
106	28	2*1.8cm	0	0	Nonlobular granulomatous mastitis	72				1、2	2	哺乳中	0	1	0	0	0	0	5.6	3.73	1.23	6.1	2018-12-07	2018-12-13	6		cefuroxime1.5g Q8h 12.7-12.12
107	29		2	2	Lobular granulomatous mastitis	58	165	21.3		2	1	7	1	1	0	2	1	0	5.9	4.28	1.26		2020-02-26	2020-03-09	12	triamcinolone acetonide lavage			2020-03-17	2020-03-31	14	triamcinolone acetonide lavage			2020-04-09	2020-04-22	13		cefuroxime1.5g Q8h 4.10-4.12	1
108	30	3*2cm	2	1	Lobular granulomatous mastitis	50	156	20.55		2、3	1	8	1	1	0	1	0	0	10	7.31	1.87		2020-03-30	2020-04-14	15	triamcinolone acetonide lavage			2020-05-21	2020-05-29	8		cefuroxime 1.5g
109	35	7*6cm	1	1	Lobular granulomatous mastitis	44.2	153	18.88		2、3	1	0	1	0	0	2	0	0	9.2	7.45	1.26	34.7	2020-04-13	2020-04-25	12	triamcinolone acetonide lavage			2020-05-09	2020-05-19	10	triamcinolone acetonide lavage
110	36		0		Nonlobular granulomatous mastitis					2、3	2	12	0	0	0	0	0	0	7.62	4.66	2.38
111	34		1	1	Lobular granulomatous mastitis	56.5	155	23.51		1、2、3	3	48	1	1	0	1	1	0	8	5.56	2.06		2019-11-11	2019-11-27	16	triamcinolone acetonide lavage			2019-12-17	2019-12-26	9		cefuroxime1.5g Q8h 12.18-12.20	1
112	32	1.1*0.7cm	1	0	Lobular granulomatous mastitis	54.8			Mammary gland tumor	1、2	1	0	0	1	0	0	0	0					2019-01-15	2019-01-22	7		cefuroxime1.5g Q8h 1.15-1.21
113	28	2.3*1.7cm	1	2	Lobular granulomatous mastitis	51	156	20.96		2、3	1	6	1	1	1	1	2	1	5	3.34	1.31		2019-06-16	2019-06-20	4		cefuroxime1.5g Q8h		2019-09-11	2019-09-30	19	triamcinolone acetonide lavage	cefuroxime1.5g Q8h	1	2019-11-25	2019-12-08	13		Ciprofloxacin Lactate Injection 200mg Q12h/ cefuroxime 0.25g	1
114	29	5*3.5cm	0		Nonlobular granulomatous mastitis					2、3			0	0	0	0	0	0
115	27	0.5*0.6cm	0	1	Lobular granulomatous mastitis	52.8	163	19.87		2、3	1	12	1	1	1	1	0	0	6.91	4.69	1.62	1.7	2018-11-14	2018-12-06	22	triamcinolone acetonide lavage	cefuroxime1.5g Q8h 11.14-11.19		2019-05-08	2019-05-14	6
116	35	1.1*0.7cm	0	0	Lobular granulomatous mastitis	72.5				2、3	3	31	1	1	1	1	0	0	8.09	5.79	1.91	4.9	2018-11-11	2018-12-08	27	triamcinolone acetonide lavage	cefuroxime1.5g Q8h 11.11-11.17
117	33		0		Nonlobular granulomatous mastitis					2、3	1	6	0	1	0	0	0	0	7.58	5.1	1.75	19.8					cefuroxime0.25g Bid
118	37	1.8*2.0cm	2	0	Lobular granulomatous mastitis	66.5				2	1	10	1	1	1	1	0	0	5.9	4.06	1.35	0.5	2019-02-11	2019-02-22	11	triamcinolone acetonide lavage	Doxycycline 0.1g Q12h，Erythromycin Ointment 0.5g
119	24		0	3	Lobular granulomatous mastitis	55	155	22.89		2、3	1	12	1	1	1	3	0	0					2020-01-07	2020-01-14	7	triamcinolone acetonide lavage			2020-02-24	2020-03-24	29	triamcinolone acetonide lavage	Amoxicillin Sodium and Clavulanate Potassium 457mg ONCE		2020-05-12	2020-05-28	16	triamcinolone acetonide lavage	Levofloxacin Hydrochloride Capsules 0.2g		2020-06-09	2020-06-17	8		Vancomycin 1000mg Q12h 6.9-6.12
120	29	4*2.5cm	1	1	Lobular granulomatous mastitis	52	163	19.57		2、3	2	10	1	1	1	2	1	1	4.4	2.97	1.23		2019-10-06	2019-10-18	12	triamcinolone acetonide lavage			2019-10-28	2019-11-16	19	triamcinolone acetonide lavage	cefuroxime1.5g Q8h 11.12-11.15	1
121	28	4*2.5cm	0	1	Lobular granulomatous mastitis	61	160	23.83		1、2、3	1	0	1	1	1	2	1	1	7.58	5.95	1.22	15.8	2019-08-30	2019-09-17	18	triamcinolone acetonide lavage	cefuroxime1.5g Q8h 8.30-9.3	1	2019-09-26	2019-10-04	8			1
122	35	7*6cm	0	1	Lobular granulomatous mastitis	60	163	22.58		2、3			1	1	1	2	0	0					2020-04-13	2020-04-25	12	triamcinolone acetonide lavage	cefuroxime1.5g Q8h 4.13-4.16		2020-05-08	2020-05-19	11	triamcinolone acetonide lavage
123	27		0	1	Lobular granulomatous mastitis	61	166.5	22.00		2、3	1	6	1	1	1	2	1	1					2020-05-25	2020-06-09	15	triamcinolone acetonide lavage			2020-06-24	2020-07-08	14	triamcinolone acetonide lavage	cefuroxime1.5g*1 6.29	1
124	32	4.2*6.5cm	1	1	Nonlobular granulomatous mastitis	88	166	31.93		1、2、3	1	8	1	1	0	1	1	0	6.2	4.04	1.76		2020-03-01	2020-03-14	13	triamcinolone acetonide lavage			2020-05-01	2020-05-16	15		Ceftriaxone 1g Qd 5.7-5.13	1
125	27	4*2.5cm	0	0	Lobular granulomatous mastitis	50	155	20.81		1、2、3	1	10	1	1	1	1	1	1	15.4	12.32	2.28	85.8	2019-08-15	2019-09-02	18	triamcinolone acetonide lavage	cefuroxime1.5g Q8h8.15-8.24	1
126	32		1	0	Lobular granulomatous mastitis	44	150	19.56		1、2、3	1	8	1	1	1	1	1	1	9.8	78.4	16.3	40	2019-08-29	2019-09-30	32	triamcinolone acetonide lavage	cefuroxime1.5g Q8h 8.29-9.4	1
127	36		2		Nonlobular granulomatous mastitis	71				2、3	2	哺乳中	0	1	0	0	0	0	6.1	3.88	1.64	2.5					penicillin 80ten thousand IU/ cefuroxime0.25g
128	31		2	0	Nonlobular granulomatous mastitis	53	168	18.78		1、2、3	2	12	0	1	0	0	1	0	8.3	5.75	2.04	6.8	2019-10-31	2019-11-08	8		cefuroxime1.5g Q8h 10.31-11.1	1
129	37		0	0	Lobular granulomatous mastitis	56	160	21.88		2、3	2	6	1	1	1	1	0	0	13.4	11.29	1.6		2019-11-10	2019-11-28	18	triamcinolone acetonide lavage	cefuroxime1.5g
130	29	2*1.8cm	0	0	Nonlobular granulomatous mastitis	62.4	162	23.78		1、2、3	1	11	0	1	0	0	0	0	9.1	5.41	3.08	1.5	2020-06-16	2020-06-20	4		Ceftriaxone 1g Qd 6.16-6.20 oral cefuroxime
131	32	5*3.5cm	1	1	Lobular granulomatous mastitis	60.2	168	21.33		2、3	1	2	1	1	1	2	1	1					2020-08-31	2020-09-14	14	triamcinolone acetonide lavage			2020-10-02	2020-10-18	16	triamcinolone acetonide lavage	cefuroxime1.5g Q8h 10.11-10.14	1
132	35	2.5*2.5cm	1	0	Nonlobular granulomatous mastitis	48	155	19.98		2、3	1	8	1	0	0	0	0	0	10.2	8.32	1.56		2020-09-19	2020-09-28	9	triamcinolone acetonide lavage
133	29	4*3cm	1		Nonlobular granulomatous mastitis					1、2、3		10	0	1	0	0	0	0	9.1	6.29	2.12	7.9					Levofloxacin Hydrochloride Capsules 0.2g Bid

## Sheet: table 2
age	patients	Ceftriaxone	Ciprofloxacin	Clindamycin	Erythromycin	Gentamicin	Penicillin G	Rifampin	Compound trimethoprim	Vancomycin	Meropenem	tetracycline	Linezolid
27	1	sensitive(0.5)	sensitive(0.125)	sensitive(0.25)	sensitive(0.064)	sensitive(0.064)	sensitive(0.5)	sensitive(0.002)	sensitive(0.032)	sensitive(0.5)
31	2	sensitive(0.25)	sensitive(0.125)		Resistance(>256)	sensitive(0.064)	sensitive(0.25)		sensitive(0.016)	sensitive(0.5)	sensitive(0.064)
28	3	Resistance(4)	sensitive(0.25)		Resistance(>256)	sensitive(0.064)	Resistance(4)		sensitive(0.25)	sensitive(0.5)	sensitive(0.25)
29	4	intermediary(2)	Resistance(>32)		Resistance(>256)	sensitive(0.25)	sensitive(0.5)		sensitive(2)	sensitive(0.5)	Resistance(1)
47	5	sensitive(1)	Resistance(>32)		Resistance(8)	sensitive(0.125)	intermediary(0.25)		sensitive(0.25)	sensitive(0.5)	sensitive(0.032)
38	6	Resistance(4)	Resistance(>32)		Resistance(>256)	sensitive(0.5)	intermediary(1)		sensitive(1)	sensitive(1)	sensitive(0.06)
28	7	Resistance(4)	sensitive(0.064)	Resistance(>256)	Resistance(>256)	sensitive(<0.064)	intermediary(1)		sensitive(0.016)
33	8	intermediary(2)	sensitive(0.125)	Resistance(>256)	Resistance(16)	sensitive(<0.064)	intermediary(0.25)		Resistance(0.25)	sensitive(0.5)	sensitive(0.06)
37	9	sensitive(0.25)	sensitive(0.25)	Resistance(>256)	Resistance(8)	sensitive(0.125)	intermediary(0.25)		sensitive(0.5)	sensitive(0.5)	sensitive(0.032)
34	10	Resistance(8)	sensitive(0.25)	sensitive(0.125)	Resistance(32)	Resistance(>256)	intermediary(2)		sensitive(0.5)	sensitive(0.5)	sensitive(0.25)
38	11	Resistance(8)	Resistance(>32)	Resistance(>256)	Resistance(>256)	sensitive(0.25)	intermediary(1)		sensitive(1)	sensitive(0.5)	sensitive(0.06)
36	12	Resistance(4)	sensitive(0.125)	Resistance(>256)	Resistance(4)	sensitive(0.125)	intermediary(0.25)		Resistance(4)		sensitive(0.064)
37	13	Resistance(8)	sensitive(0.25)		Resistance(32)	sensitive(0.06)	intermediary(1)		sensitive(0.25)	sensitive(0.5)
31	14	intermediary(2)	sensitive(0.5)	sensitive(0.5)	sensitive(0.064)	sensitive(0.125)	intermediary(0.5)		Resistance(>32)	sensitive(0.5)		sensitive(0.25)
37	15	sensitive(1)	sensitive(0.125)	Resistance(>256)	Resistance(>256)		intermediary(0.25)		Resistance(>256)	sensitive(0.5)		sensitive(0.125)
31	16	sensitive(1)	sensitive(0.25)	Resistance(>256)	Resistance(8)	sensitive(0.64)	intermediary(0.25)		sensitive(<0.008)	sensitive(0.5)		intermediary(8)
29	17	sensitive(0.5)	sensitive(0.125)	Resistance(>256)	Resistance(8)		intermediary(0.25)		sensitive(0.008)	sensitive(0.5)		sensitive(4)
37	18	sensitive(1)		sensitive(0.125)	sensitive(0.064)		intermediary(0.5)		sensitive(0.032)	sensitive(0.5)		sensitive(0.125)
36	19	intermediary(2)	sensitive(0.25)	Resistance(>256)	Resistance(16)		intermediary(1)		Resistance(8)	sensitive(0.5)	sensitive(0.25)	sensitive(0.25)	sensitive(0.25)
37	20	sensitive(1)	sensitive(0.25)	Resistance(>256)	Resistance(32)		intermediary(0.25)		sensitive(0.5)	sensitive(0.5)	sensitive(0.032)	intermediary(8)	sensitive(0.25)
22	21	sensitive(1)	Resistance(>32)	sensitive(0.125)	sensitive(0.064)		intermediary(0.5)		sensitive(0.25)	sensitive(0.5)	sensitive(0.032)	sensitive(0.125)	sensitive(0.25)
29	22	sensitive(1)	Resistance(>32)	sensitive(0.064)	sensitive(0.064)		intermediary(0.5)	sensitive(<0.008)	sensitive(0.125)	sensitive(0.5)	sensitive(0.064)	sensitive(0.125)	sensitive(0.125)
35	23	Resistance(4)	Resistance(>32)	Resistance(>256)	Resistance(256)		intermediary(2)		Resistance(>32)	sensitive(0.5)	sensitive(0.25)	intermediary(8)	sensitive(0.5)
23	24	Resistance(4)	sensitive(0.25)	sensitive(0.25)	sensitive(0.064)		intermediary(2)	sensitive(<0.008)	sensitive(0.25)	sensitive(0.5)	sensitive(0.125)	sensitive(0.125)	sensitive(0.25)
31	25	sensitive(1)	sensitive(0.25)		Resistance(16)		intermediary(0.5)	sensitive(<0.008)	sensitive(0.25)	sensitive(0.5)	sensitive(0.064)	intermediary(8)	sensitive(0.5)
39	26	sensitive(1)	Resistance(32)		sensitive(0.125)		intermediary(0.25)	sensitive(<0.008)			sensitive(0.032)		sensitive(0.25)
34	27	sensitive(1)	sensitive(0.25)		Resistance(8)		intermediary(0.5)	sensitive(<0.064)	sensitive(0.125)		sensitive(0.064)	Resistance(16)	sensitive(0.125)
31	28	intermediary(2)	sensitive(0.25)		Resistance(8)		intermediary(0.5)	sensitive(<0.064)	sensitive(0.25)	sensitive(0.5)	sensitive(0.064)	intermediary(8)	sensitive(0.125)
32	29	sensitive(1)	sensitive(0.125)		sensitive(0.064)		intermediary(0.5)	sensitive(<0.008)			sensitive(0.064)	sensitive(0.125)	sensitive(0.25)
32	30	sensitive(0.5)	Resistance(>32)		Resistance(8)		intermediary(0.25)	sensitive(<0.008)			sensitive(0.064)		sensitive(0.25)
24	31	sensitive(0.25)	Resistance(>32)	Resistance(>256)	Resistance(>256)		intermediary(0.5)	sensitive(0.008)	sensitive(0.5)	sensitive(1)	Resistance(>32)	Resistance(32)	sensitive(0.25)
29	32	sensitive(1)	Resistance(>32)	Resistance(>256)	Resistance(16)		intermediary(0.25)	sensitive(<0.008)	sensitive(0.5)	sensitive(1)	sensitive(0.064)	intermediary(8)	sensitive(0.25)
22	33	Resistance(4)	sensitive(0.25)	Resistance(>256)	Resistance(>256)		Resistance(4)	sensitive(<0.008)	sensitive(0.25)	sensitive(0.5)	Resistance(4)	Resistance(16)	sensitive(0.125)
38	34	sensitive(0.125)	sensitive(0.064)	Resistance(>256)	Resistance(8)		intermediary(0.125)	sensitive(0.008)	Resistance(4)	sensitive(0.5)	sensitive(0.016)	intermediary(8)	sensitive(0.125)
30	35	Resistance(4)	sensitive(0.125)	Resistance(>256)	Resistance(6)		intermediary(2)	sensitive(0.008)	sensitive(0.25)	sensitive(0.5)	sensitive(0.25)	intermediary(8)	sensitive(0.25)
41	36	Resistance(256)	sensitive(0.125)	Resistance(>256)	Resistance(16)	Resistance(256)	Resistance(256)	sensitive(0.008)	Resistance(>32)	sensitive(0.5)	Resistance(32)	intermediary(8)	sensitive(0.25)
41	37	Resistance(4)	Resistance(8)	Resistance(>256)	Resistance(>256)		intermediary(1)	sensitive(0.016)	sensitive(0.5)	sensitive(0.5)	sensitive(0.064)	intermediary(8)	sensitive(0.125)
33	38	sensitive(0.5)	sensitive(0.125)	Resistance(>256)	Resistance(4)		intermediary(0.25)	sensitive(<0.008)	sensitive(0.25)	sensitive(0.5)	sensitive(0.064)	sensitive(4)	sensitive(0.25)
27	39	Resistance(8)	sensitive(0.25)	Resistance(>256)	Resistance(16)	sensitive(0.06)	intermediary(1)	sensitive(0.008)	sensitive(0.25)	sensitive(0.5)	sensitive(0.125)	intermediary(8)	sensitive(0.125)
41	40	intermediary(2)	Resistance(>32)	Resistance(>256)	Resistance(>256)	sensitive(0.064)	intermediary(1)		Resistance(4)	sensitive(0.5)	sensitive(0.25)	intermediary(8)	sensitive(0.25)
32	41	Resistance(4)	sensitive(0.25)	Resistance(>256)	Resistance(4)	sensitive(0.125)	intermediary(2)		sensitive(0.25)	sensitive(0.5)	sensitive(0.25)	intermediary(8)	sensitive(0.25)
30	42	sensitive(1)	sensitive(0.125)	sensitive(0.25)	sensitive(0.125)	sensitive(0.125)	intermediary(0.5)		sensitive(0.25)	sensitive(0.5)	sensitive(0.064)	sensitive(0.25)	sensitive(0.25)
37	43	sensitive(1)	Resistance(>32)	Resistance(>256)	Resistance(16)	sensitive(0.06)	intermediary(0.5)		sensitive(0.5)	sensitive(1)	sensitive(0.06)	sensitive(4)	sensitive(0.25)
29	44	sensitive(1)	Resistance(>32)	Resistance(>256)	Resistance(>256)	sensitive(0.125)	intermediary(0.5)		sensitive(0.125)	sensitive(0.5)	sensitive(0.06)	sensitive(0.125)	sensitive(0.25)
32	45	sensitive(1)	Resistance(>256)	Resistance(>256)	Resistance(>256)	sensitive(0.064)	intermediary(1)		Resistance(>256)	sensitive(0.5)	sensitive(0.125)	intermediary(8)	sensitive(0.5)
34	46	Resistance(8)	sensitive(0.25)		Resistance(256)	sensitive(0.125)	intermediary(2)		sensitive(0.25)		intermediary(0.5)	Resistance(16)	sensitive(0.25)
36	47	Resistance(4)	sensitive(0.25)	Resistance(>256)	Resistance(8)	sensitive(0.125)	intermediary(0.5)		sensitive(0.25)	sensitive(0.5)	sensitive(0.06)	intermediary(8)	sensitive(0.25)
31	48	sensitive(1)	sensitive(0.25)	sensitive(0.5)	sensitive(0.125)	sensitive(0.25)	intermediary(0.5)	sensitive(0.008)	sensitive(0.5)	sensitive(0.5)	sensitive(0.032)	sensitive(0.5)	sensitive(0.5)
41	49	sensitive(1)	sensitive(0.25)	Resistance(>256)	Resistance(8)	sensitive(0.064)	intermediary(0.5)	sensitive(<0.008)	sensitive(0.5)	sensitive(0.5)	sensitive(0.064)	intermediary(8)	sensitive(0.25)
39	50	sensitive(1)	sensitive(0.5)	Resistance(>256)	Resistance(8)	sensitive(0.125)	intermediary(0.5)	sensitive(<0.008)	sensitive(0.5)	sensitive(0.5)	sensitive(0.125)	intermediary(8)	sensitive(0.25)
30	51	intermediary(2)	sensitive(0.064)	sensitive(0.25)	sensitive(0.125)	sensitive(0.125)	intermediary(1)	sensitive(<0.008)	Resistance(>32)	sensitive(0.5)	sensitive(0.064)	sensitive(0.25)	sensitive(0.5)
32	52	intermediary(2)	Resistance(>32)	Resistance(>256)	Resistance(32)	sensitive(<0.064)	intermediary(1)	sensitive(<0.08)	sensitive(0.25)	sensitive(0.5)	sensitive(0.125)	intermediary(8)	sensitive(0.125)
35	53	Resistance(4)	sensitive(0.25)	Resistance(256)	Resistance(32)	sensitive(0.125)	intermediary(2)	sensitive(<0.008)	Resistance(4)	sensitive(0.5)	intermediary(0.5)	sensitive(0.125)	sensitive(0.25)
30	54	Resistance(8)	sensitive(0.125)	Resistance(>256)	Resistance(32)	sensitive(0.1256)	intermediary(2)	sensitive(<0.008)	sensitive(0.125)	sensitive(0.5)	sensitive(0.125)	intermediary(8)	sensitive(0.25)
29	55	Resistance(4)	sensitive(0.125)	Resistance(>256)	Resistance(16)	sensitive(0.125)	intermediary(1)	sensitive(0.08)	sensitive(0.125)	sensitive(1)	sensitive(0.125)	sensitive(0.25)	sensitive(0.125)
33	56	sensitive(0.5)	sensitive(0.25)	Resistance(>256)	intermediary(1)	sensitive(0.125)	intermediary(0.5)	sensitive(<0.08)	sensitive(0.125)	sensitive(0.5)	sensitive(0.06)	intermediary(8)	sensitive(0.15)
		Ceftriaxone	Ciprofloxacin	Clindamycin	Erythromycin	Gentamicin	Penicillin G	Rifampin	Compound trimethoprim	Vancomycin	Meropenem	tetracycline	Linezolid
		28	38	10	11	32	0	27	41	49	42	17	38
		8	0	0	1	0	50	0	0	0	2	20	0
		20	17	33	44	2	6	0	12	0	4	4	0
		56	55	43	56	34	56	27	53	49	48	41	38
		Vancomycin	Linezolid	Rifampin	Meropenem	Gentamicin	Compound trimethoprim	Ciprofloxacin	Ceftriaxone	tetracycline	Clindamycin	Erythromycin	Penicillin G
		1	1	1	0.875	0.941176	0.773585	0.690909	0.5	0.414634	0.232558	0.196429	0
		0	0	0	0.0416667	0	0	0	0.142857	0.487805	0	0.0178571	0.892857
		0	0	0	0.0833333	0.0588235	0.226415	0.309091	0.357143	0.097561	0.767442	0.785714	0.107143
